# Supplementary material for: How can we evaluate the potential of innovative vaccine products and technologies in resource constrained settings? A total systems effectiveness (TSE) approach to decision-making
Source: Vaccine X. 2020 Oct 6;6:100078. doi: 10.1016/j.jvacx.2020.100078 (PMC7644745; doi:10.1016/j.jvacx.2020.100078)
Supplement: Supplementary data 1 [file mmc1.zip]

Archive with 1 entries (1 files):
- TSE_supplement 1.xlsm
