# Supplementary material for: How can we evaluate the potential of innovative vaccine products and technologies in resource constrained settings? A total systems effectiveness (TSE) approach to decision-making
Source: Vaccine X. 2020 Oct 6;6:100078. doi: 10.1016/j.jvacx.2020.100078 (PMC7644745; doi:10.1016/j.jvacx.2020.100078)
Supplement: Supplementary data 1 [file mmc1.zip › TSE_supplement 1.xlsm]

## Sheet: Introduction
	TSE Simple model
Navigation

## Sheet: Setup
	TSE Simple model
				Setup
Navigation
				Step 1.	Choose country
				Step 2.	Select pathogen
				Step 3.	Select products
				Step 4.	Select level of analysis
				Step 5.	Assign weights to TSE components for MCDA
					Include MCDA?
										Weights
				Health impact	Vaccine efficacy
					Product attributes impacting vaccine effectiveness: - The ability to withstand heat exposure. - The ability to withstand freeze exposure. - The risk of an ineffective dose being given due to programmatic error.
					Duration of protection
				Financial Impact	Financial Risk protection
				Coverage	Increase coverage
					Product attributes impacting reach and timeliness: - Alignment with existing immunization schedules or delivery of health commodities. - Ability to use in CTC. - Ability for lesser trained personnel to administer. - Availability in single-dose or multidose with preservative. - Acceptability
				Safety	Adverse events following Immunization
					Product attributes impacting safety: - incorrect preparation - contamination - incorrect delivery - needlestick injury
				Commodity cost	Vaccine product costs including wastage
					Delivery technology costs
					Safety box costs
				Delivery cost	Storage costs
					Transport costs
					Administration costs
					Waste disposal costs
					Introduction costs
									SUM
										Weights must add up to 100%!

## Sheet: Coverage National
	TSE Simple model
				Coverage National
Navigation
				Step 1.		Size of birth cohort
								Default	User	Auto-adjust
								4939025		4939025
				Step 2.		Coverage of DTP-1-3		Default	User	Auto-adjust
							OPV-1	0.8		0.8
							DTP-1	0.78		0.78
							DTP-2	0.65		0.65
							DTP-3	0.6		0.6
				Step 3.		Impact of vaccine product on Coverage
								Default	User	Auto-adjust
						RV-Vaccine 1
						Increase coverage	DTP-1	0.78		0.78
							DTP-2	0.65		0.65
						0	DTP-3	0.6		0.6
						RV-Vaccine 2
						Increase coverage	DTP-1	0.83		0.83
							DTP-2	0.7		0.7
						0.05
						RV-Vaccine 3
						Increase coverage	DTP-1	0.79		0.79
						0.01
						RV-Vaccine 4
						Increase coverage	DTP-1	0.82		0.82
							DTP-2	0.69		0.69
						0.04	DTP-3	0.64		0.64
						RV-Vaccine 5
						Increase coverage	OPV-1	0.83		0.83
							DTP-1	0.81		0.81
						0.03	DTP-2	0.68		0.68

## Sheet: Coverage SubNational
	TSE Simple model
				Coverage SubNational
Navigation							Number of live births			OPV-1			DTP-1				DTP-2				DTP-3				Notes
						Administrative region	Default	User	Auto-adjust	Default	User	Auto-adjust	Default	User	Auto-adjust		Default	User	Auto-adjust		Default	User	Auto-adjust		Impact of the RV products on coverage is assumed to be equal to level set at the National level
						ACEH	93409.7		93409.7	0.852488		0.852488	0.768		0.768		0.676		0.676		0.576		0.576		In sensitivity analysis coverage can be adjusted
						SUMATERA UTARA	269816		269816	0.847054		0.847054	0.767		0.767		0.684		0.684		0.611		0.611
						SUMATERA BARAT	100736		100736	0.611545		0.611545	0.519		0.519		0.48		0.48		0.353		0.353
						RIAU	115107		115107	0.777501		0.777501	0.706694		0.706694		0.622319		0.622319		0.540767		0.540767
						JAMBI	64268.2		64268.2	0.739878		0.739878	0.705288		0.705288		0.649929		0.649929		0.565248		0.565248
						SUMATERA SELATAN	154845		154845	0.558393		0.558393	0.49516		0.49516		0.476251		0.476251		0.337839		0.337839
						BENGKULU	35654.5		35654.5	0.742633		0.742633	0.700016		0.700016		0.620483		0.620483		0.49232		0.49232
						LAMPUNG	158129		158129	0.694552		0.694552	0.675867		0.675867		0.631239		0.631239		0.53518		0.53518
						KEP. BANGKA BELITUNG	25424.4		25424.4	0.502601		0.502601	0.494423		0.494423		0.447537		0.447537		0.330525		0.330525
						KEP. RIAU	34898.9		34898.9	0.719214		0.719214	0.668076		0.668076		0.605761		0.605761		0.462308		0.462308
						DKI JAKARTA	199684		199684	0.677407		0.677407	0.657139		0.657139		0.628773		0.628773		0.48603		0.48603
						JAWA BARAT	894808		894808	0.567442		0.567442	0.467993		0.467993		0.428464		0.428464		0.309093		0.309093
						JAWA TENGAH	673026		673026	0.689793		0.689793	0.608205		0.608205		0.583052		0.583052		0.44581		0.44581
						DI YOGYAKARTA	71858.9		71858.9	0.684622		0.684622	0.613886		0.613886		0.606663		0.606663		0.453114		0.453114
						JAWA TIMUR	778899		778899	0.528099		0.528099	0.460335		0.460335		0.388455		0.388455		0.290313		0.290313
						BANTEN	220974		220974	0.567912		0.567912	0.552327		0.552327		0.555073		0.555073		0.417595		0.417595
						BALI	80863.7		80863.7	0.619163		0.619163	0.598325		0.598325		0.593938		0.593938		0.434101		0.434101
						NUSA TENGGARA BARAT	93530.3		93530.3	0.521332		0.521332	0.443018		0.443018		0.370236		0.370236		0.262791		0.262791
						NUSA TENGGARA TIMUR	97346.4		97346.4	0.565688		0.565688	0.500047		0.500047		0.551229		0.551229		0.398307		0.398307
						KALIMANTAN BARAT	91364		91364	0.605257		0.605257	0.584549		0.584549		0.593435		0.593435		0.417776		0.417776
						KALIMANTAN TENGAH	45975		45975	0.457998		0.457998	0.423956		0.423956		0.361		0.361		0.262008		0.262008
						KALIMANTAN SELATAN	75373.9		75373.9	0.505008		0.505008	0.471038		0.471038		0.509197		0.509197		0.38478		0.38478
						KALIMANTAN TIMUR	73846.8		73846.8	0.610085		0.610085	0.533231		0.533231		0.592313		0.592313		0.391363		0.391363
						KALIMANTAN UTARA	47191		47191	0.45793		0.45793	0.392746		0.392746		0.328314		0.328314		0.244977		0.244977
						SULAWESI UTARA	54764.8		54764.8	0.515154		0.515154	0.460406		0.460406		0.498246		0.498246		0.383756		0.383756
						SULAWESI TENGAH	166991		166991	0.575433		0.575433	0.494676		0.494676		0.536325		0.536325		0.370965		0.370965
						SULAWESI SELATAN	46401		46401	0.436363		0.436363	0.361536		0.361536		0.322313		0.322313		0.226035		0.226035
						SULAWESI TENGGARA	21618.3		21618.3	0.427414		0.427414	0.425269		0.425269		0.488221		0.488221		0.365035		0.365035
						GORONTALO	24080.9		24080.9	0.51774		0.51774	0.474795		0.474795		0.489392		0.489392		0.34751		0.34751
						SULAWESI BARAT	31871.7		31871.7	0.357437		0.357437	0.337199		0.337199		0.29785		0.29785		0.211416		0.211416
						MALUKU	21575.1		21575.1	0.434332		0.434332	0.389694		0.389694		0.448056		0.448056		0.341888		0.341888
						MALUKU UTARA	15804.3		15804.3	0.504708		0.504708	0.437572		0.437572		0.459619		0.459619		0.321653		0.321653
						PAPUA BARAT	29443.8		29443.8	0.32109		0.32109	0.305352		0.305352		0.2724		0.2724		0.211401		0.211401
						PAPUA	29443.8		29443.8	0.541673		0.541673	0.519		0.519		0.48		0.48		0.353		0.353

## Sheet: Health and financial impact
	TSE Simple model
				Health and financial impact
Navigation
				Step 1.		Background Mortality
								Default	User	Auto-adjust		Note
						U5 mortality		0.0704		0.0704		% of live births dying before 5 years of age
						Neonatal mortality		0.0399944		0.0399944		% of live births dying before 1 month of age
						Infant mortality		0.052		0.052		% of live births dying before 1 year of age
				Step 2.		Incidence
						Incidence of rotavirus infection		0.1		0.1		10000 per 100,000 children aged 1-59 months per year
						Percentage servere		0.1725		0.1725
						Visits per RV-case		0.39		0.39		In the UNIVAC model visits are estimated as 50% of DTP-1 as proxy for access
						Hospitalizations		0.78		0.78		In the UNIVAC model hospitalizations of severere f DTP-1 as proxy for access
						Mortality RV		0.000157252		0.000157252
						Mortality Q1		0.313131		0.313131		Incidence of RV infection is independent on wealth quintile, outcomes of an infection are dependent on wealth quintiles
						Mortality Q2		0.262626		0.262626
						Mortality Q3		0.181818		0.181818
						Mortality Q4		0.181818		0.181818
						Mortality Q5		0.0606061		0.0606061
				Step 3.		Disease event distribution
						Scale		2.59159		2.59159
						Shape		36.1931		36.1931
				Step 4.		Cost per case
						Distribution inpatient visits
						Primary		0.1		0.1
						Secondary		0.7		0.7
						Tertiary		0.2		0.2
						Costs
						Primary		44.48		44.48
						Secondary		46.37		46.37
						Tertiary		59.97		59.97
						Average inpatient day cost		48.901		48.901
						Length of stay		6		6
						Total cost hospitalization		293.406		293.406
						Distribution of outpatient visits
						Primary		0.25		0.25
						Secondary		0.2		0.2
						Tertiary		0.05		0.05
						HC without beds		0.5		0.5
						Cost outpatient per level
						Primary		9.46		9.46
						Secondary		9.86		9.86
						Tertiary		9.86		9.86
						HC without beds		6.72		6.72
						Average outpatient cost		8.19		8.19
						Transportation cost for inpatient visit		3		3
						Transportation cost for outpatient visit		2		2

## Sheet: HI & FI SubNat
	TSE Simple model
				Health and financial impact SubNational
Navigation						U5 mortality			Neonatal mortality			Infant mortality
				Administrative region		Default	User	Auto-adjust	Default	User	Auto-adjust	Default	User	Auto-adjust
				ACEH		0.052		0.052	0.028		0.028	0.047		0.047
				SUMATERA UTARA		0.054		0.054	0.026		0.026	0.04		0.04
				SUMATERA BARAT		0.034		0.034	0.017		0.017	0.027		0.027
				RIAU		0.028		0.028	0.015		0.015	0.024		0.024
				JAMBI		0.036		0.036	0.016		0.016	0.034		0.034
				SUMATERA SELATAN		0.037		0.037	0.02		0.02	0.029		0.029
				BENGKULU		0.035		0.035	0.021		0.021	0.029		0.029
				LAMPUNG		0.038		0.038	0.02		0.02	0.03		0.03
				KEP. BANGKA BELITUNG		0.032		0.032	0.02		0.02	0.027		0.027
				KEP. RIAU		0.042		0.042	0.021		0.021	0.035		0.035
				DKI JAKARTA		0.031		0.031	0.015		0.015	0.022		0.022
				JAWA BARAT		0.038		0.038	0.017		0.017	0.03		0.03
				JAWA TENGAH		0.033		0.033	0.022		0.022	0.032		0.032
				DI YOGYAKARTA		0.03		0.03	0.018		0.018	0.025		0.025
				JAWA TIMUR		0.034		0.034	0.014		0.014	0.03		0.03
				BANTEN		0.038		0.038	0.023		0.023	0.032		0.032
				BALI		0.033		0.033	0.018		0.018	0.029		0.029
				NUSA TENGGARA BARAT		0.075		0.075	0.033		0.033	0.057		0.057
				NUSA TENGGARA TIMUR		0.058		0.058	0.026		0.026	0.045		0.045
				KALIMANTAN BARAT		0.037		0.037	0.018		0.018	0.031		0.031
				KALIMANTAN TENGAH		0.056		0.056	0.025		0.025	0.049		0.049
				KALIMANTAN SELATAN		0.057		0.057	0.03		0.03	0.044		0.044
				KALIMANTAN TIMUR		0.031		0.031	0.012		0.012	0.021		0.021
				KALIMANTAN UTARA		0.037		0.037	0.023		0.023	0.033		0.033
				SULAWESI UTARA		0.085		0.085	0.026		0.026	0.058		0.058
				SULAWESI TENGAH		0.037		0.037	0.013		0.013	0.025		0.025
				SULAWESI SELATAN		0.055		0.055	0.025		0.025	0.045		0.045
				SULAWESI TENGGARA		0.078		0.078	0.026		0.026	0.067		0.067
				GORONTALO		0.07		0.07	0.026		0.026	0.06		0.06
				SULAWESI BARAT		0.06		0.06	0.024		0.024	0.036		0.036
				MALUKU		0.085		0.085	0.037		0.037	0.062		0.062
				MALUKU UTARA		0.109		0.109	0.035		0.035	0.074		0.074
				PAPUA BARAT		0.115		0.115	0.027		0.027	0.054		0.054
				PAPUA		0		0	0		0	0		0

## Sheet: Safety
	TSE Simple model
				Safety
Navigation
				Step 1.		Relative risk of a severe adverse event in the 1-7 day risk period, Intussusception
							Dose 1				Dose 2				Dose 3
							Default	User	Auto-adjust		Default	User	Auto-adjust		Default	User	Auto-adjust
						RV-Vaccine 1	5		5		4		4		4		4
						RV-Vaccine 2	4		4		3		3		3		3
						RV-Vaccine 3	3		3		2		2		2		2
						RV-Vaccine 4	2		2		1		1		1		1
				Step 2.		Relative risk of a severe adverse event in the 8-21 day risk period, Intussusception
							Dose 1				Dose 2				Dose 3
							Default	User	Auto-adjust		Default	User	Auto-adjust		Default	User	Auto-adjust
						RV-Vaccine 1	1.5		1.5		1.4		1.4		4		4
						RV-Vaccine 2	1.4		1.4		1.3		1.3		3		3
						RV-Vaccine 3	1.3		1.3		2		2		2		2
						RV-Vaccine 4	1.2		1.2		1		1		1		1
				Step 3.		Hospitalization due to Intussusception
																			Notes
									Default	User	Auto-adjust								per 100,00 per year
						Intussusception hospitalizations			30		30								per 100,00 per year
						Intussusception deaths			1.5		1.5

## Sheet: Commodity cost
	TSE Simple model
				Commodity cost
Navigation
				Step 1.		Commodity price
							Default	User	Auto-Adjust					Notes
						RV-Vaccine 1	3.6		3.6					including freight and insurance
						RV-Vaccine 2	2.2		2.2					including freight and insurance
						RV-Vaccine 3	1.9		1.9					including freight and insurance
						RV-Vaccine 4	6.1		6.1					including freight and insurance
				Step 2.		Wastage
							Default	User	Auto-Adjust
						RV-Vaccine 1	0.05		0.05
						RV-Vaccine 2	0.05		0.05
						RV-Vaccine 3	0.05		0.05
						RV-Vaccine 4	0.1		0.1
				Step 3.		Buffer
							Default	User	Auto-Adjust
						Buffer	0.1		0.1

## Sheet: Delivery cost
	TSE Simple model
				Delivery cost
Navigation
				Step 1.		Transport cost
								Default	User	Auto-Adjust
						Country area km2		1904569		1904569
						Electricity price per kWH		1.2		1.2
						Petrol price		1.17		1.17
						Number of facilities
						National		2		2
						Regional		5		5
						District		16		16
						Health facilities		3462		3462
						Number of deliveries per level
						National		2		2
						Regional		4		4
						District		6		6
						Health facilities		12		12
						Cost per cm3 per km CCE		0.05		0.05				Can be calculated from V-TIA
						Cost per cm3 per km No CCE		0.03		0.03				Can be calculated from V-TIA
				Step 2.		Storage cost
						Cost per cm3 in CCE		0.00160859		0.00160859
						Cost per cm3 in CTC		0.0144773		0.0144773
						Storage Cold Chain capacity per level (m3)								To assess if enough storage capacity is available for introduction of a new vaccine
						National		32		32
						Regional		16		16
						District		16		16
						Health facilities		6		6
				Step 3.		Administration cost
						Administration time (s)
						RV-Vaccine 1		120		120
						RV-Vaccine 2		45		45
						RV-Vaccine 3		22		22
						RV-Vaccine 4		90		90
						Salery health care worker (p/m)		111		111
				Step 4.		Supervision, Monitoring and evaluation cost
				Step 5.		Social mobilisation, communication, training
				Step 6.		Microplanning

## Sheet: Preliminary results (SubNat)
	TSE Simple model
				Preliminary results (SubNat)
Navigation
				Step 1.		Select administrative region
																				Administative region	Select preferred product
																				ACEH
																				SUMATERA UTARA
																				SUMATERA BARAT
																				RIAU
																				JAMBI
																				SUMATERA SELATAN
																				BENGKULU
																				LAMPUNG
																				KEP. BANGKA BELITUNG
																				KEP. RIAU
																				DKI JAKARTA
																				JAWA BARAT
																				JAWA TENGAH
																				DI YOGYAKARTA
																				JAWA TIMUR
																				BANTEN
																				BALI
																				NUSA TENGGARA BARAT
																				NUSA TENGGARA TIMUR
																				KALIMANTAN BARAT
							RV-Vaccine 1	RV-Vaccine 2	RV-Vaccine 3	RV-Vaccine 4										KALIMANTAN TENGAH
						No. of FIY	15555	22164	23001	23099										KALIMANTAN SELATAN
						No. Intussusception	4	3	1	0										KALIMANTAN TIMUR
						Tot. Commodity costs	102458	66584	45831	72481										KALIMANTAN UTARA
						Averted deaths	1564	2644	2333	2314										SULAWESI UTARA
																				SULAWESI TENGAH
																				SULAWESI SELATAN
																				SULAWESI TENGGARA
																				GORONTALO
																				SULAWESI BARAT
																				MALUKU
																				MALUKU UTARA
																				PAPUA BARAT
																				PAPUA

[truncated: 15 more sheets: Results Dashboard & SA, MCDA, Cost, Mechanics, HI, Sheet5, RVV DATA, Sheet1, Sheet7, National results, Subnational results, Data Country input, SUM HI, Indonesia SubNat, Sheet3]
