# Supplementary material for: How can we evaluate the potential of innovative vaccine products and technologies in resource constrained settings? A total systems effectiveness (TSE) approach to decision-making
Source: Vaccine X. 2020 Oct 6;6:100078. doi: 10.1016/j.jvacx.2020.100078 (PMC7644745; doi:10.1016/j.jvacx.2020.100078)
Supplement: Supplementary data 2 [file mmc2.xlsx]

## Sheet: 1) Interventions
	Choix des produits
	Produit 1	Rotateq
	Produit 2	Rotarix

## Sheet: 2) Critères
	Choix des critères
	Critère
	#1
	efficacité
	#2
	Coût
	#3
	Faisabilité/capacité du programme

## Sheet: 3) Pondérations
	Pondération afin de rendre les jugements de valeur explicites
H	Critère			Pondération du critère		Notes
Sh						le produit doit être efficace contre la maladie et les souches existant dans le pays
C	efficacité			54
Sh						Compte tenu de l'enveloppe budgetaire allouée à la santé, le coût est un aspect important à prendre en compte pour la perenisation de l'achat du vaccin
C	Coût			28
Sh						Il existe des acquis au niveau du programme qui peuvent être renforcer au besoin
C	Faisabilité/capacité du programme			18
Sh				Pondération totale du critère
Total				100
End

## Sheet: 4) Scores
	Définition d’une échelle de notation (scores) pour les critères
			Définition des scores
	Critère		1= très mauvais, 5 = très bon
	efficacité		Valence du produit: 1= monovalent, 2= divalent, 3= trivalent, 4= tetravalent, 5= pentavalent
	Coût		Prix ajusté sur les pertes par personne totalement vaccinée1= 9-11USD, 2= 6-9USD, 3= 4-6USD, 4= 3-4USD, 5= ≤3USD
	Faisabilité/capacité du programme		volume occupé dans la CDF/personne totalement vaccinée : 1= 100-140, 2= 80-99, 3= 60-79, 4=40-59, 5= <40

## Sheet: 5) Évaluations
	Données et notation
									Définition des scores
	Critère			Pondération du critère		Attribution des scores (de 1 à 5)			1= très mauvais, 5 = très bon		Justification
						Rotateq	Rotarix				Le rotateq agit sur 5 sérotypes de rotavirus, tandis que le rotarix agit sur un seul sérotype
	efficacité			54		5	1		Valence du produit: 1= monovalent, 2= divalent, 3= trivalent, 4= tetravalent, 5= pentavalent
						Rotateq	Rotarix				Le rotateq coûte 11,03USD/personne totalement vaccinée, ajusté sur les pertes. Le rotarix coûte 4,60USD/personne totalement vaccinée, ajusté sur les pertes
	Coût			28		1	3		Prix ajusté sur les pertes par personne totalement vaccinée1= 9-11USD, 2= 6-9USD, 3= 4-6USD, 4= 3-4USD, 5= ≤3USD
						Rotateq	Rotarix				Le volume, ajusté sur les perte /personne totalement vacciné, est de 146,2cm3 pour le rotateq contre 36 cm3 pour le rotarix
	Faisabilité/capacité du programme			18		1	5		volume occupé dans la CDF/personne totalement vaccinée : 1= 100-140, 2= 80-99, 3= 60-79, 4=40-59, 5= <40

## Sheet: 6) Recommandation
	Processus décisionnel conduisant à l’établissement d’une recommandation
	Critère			Pondération du critère		Attribution des scores (de 1 à 5)			Scores pondérés			Classement
						Rotateq	Rotarix		Rotateq	Rotarix		Rotateq	Rotarix
	efficacité			54		5	1		270	54		1	2
						Rotateq	Rotarix		Rotateq	Rotarix
	Coût			28		1	3		28	84
						Rotateq	Rotarix		Rotateq	Rotarix
	Faisabilité/capacité du programme			18		1	5		18	90
	Recommandation et justification
	Nous recommandons le choix du Rotateq . Le Rotateq a reçu le grade le plus élévé grace au poids attribué au critère efficacité. Nous sommes toujours d'accord avec notre classement car notre critère prioritaire est l'efficacité.

## Sheet: Acknowledgements
		This exercise has been derived in part from Public Health England’s Prioritisation Framework (2018), with permission.
		The Prioritisation Framework and supporting materials can be accessed via							this link.
