# Supplementary material for: How can we evaluate the potential of innovative vaccine products and technologies in resource constrained settings? A total systems effectiveness (TSE) approach to decision-making
Source: Vaccine X. 2020 Oct 6;6:100078. doi: 10.1016/j.jvacx.2020.100078 (PMC7644745; doi:10.1016/j.jvacx.2020.100078)
Supplement: Supplementary data 3 [file mmc3.xlsx]

## Sheet: Overview
			The Total Systems Effectiveness (TSE) Framework

## Sheet: 1) Decision question
			1) Defining the decision question
			1) What is the product selection decision you are making?
			Select between RV3BB birth dose and Rotarix 1YL
			2) Who requested the product selection choice? Why?
			Who:
			Why:
			3) Who will use the results? For which purpose?
			Who:
			Purpose:

## Sheet: 2) Decision committee
			2) Identifying the decision committee
			3) DECISION COMMITTEE MEMBERS
			Organisation	Job title
			Bapinas	Technical officer

## Sheet: 3) Options
			3) Selecting the options
			Whate are the options you will select between?
			Option 1		Option 2		Option 3		Option 4
			RV3BB birth dose		RV3BB 1YL		Rotarix 1YL
			Reason:
			Comparing RV3BB to rotarix as comparator

## Sheet: 4) Criteria
			4) Selecting criteria
			MAIN CRITERIA TABLE
			Category	Criterion	Working definition	Justification
			Health impact	Efficacy	Efficacy of the vaccine in clinical trials	…1
				Long term sequelae		…2
				Herd immunity		…3
			Social aspects	Acceptability	Halal and porcine free	…4
				Equity	Ability to increase coverage in urban poor	…5
			COST CRITERIA TABLE (includes cost and price criteria)
			Category	Criterion	Working definition	Justification
			Economic considerations	Commodity cost	Price per full schedule including wastage	…6
				Delivery cost	Transportation costs from district to health facility	…7
			COST-EFFECTIVENESS TABLE
			Category	Criterion	Working definition	Justification (Why is this criterion important?)
			Cost-effectiveness	Cost-efectiveness	Cost per DALY	…8

## Sheet: 5) Evidence
			5) Identifying sources of evidence
			Category	Criterion	Importance	Approach	Metric	Working definition
			Health impact	Efficacy	High	Manufacturer indication	%	Efficacy of the vaccine in clinical trials
				Long term sequelae	Medium	Literature review	XXX
				Herd immunity	Medium	Dynamic model (global)	%
			Social aspects	Acceptability	Low	Expert opinion	Y/N	Halal and porcine free
				Equity	Low	Expert opinion	High/medium/low	Ability to increase coverage in urban poor
			Economic considerations	Commodity cost	High	XX	XXX	Price per full schedule including wastage
				Delivery cost	Medium	YY	YYY	Transportation costs from district to health facility
			Cost-effectiveness	Cost-efectiveness	High	ZZ	ZZZ	Cost per DALY

## Sheet: 6.1) Trade-offs evidence
			6) Comparing the trade-offs of each option
			STEP 1: SUMMARISING THE EVIDENCE
			Category	Criterion	RV3BB birth dose		RV3BB 1YL		Rotarix 1YL
					Performance	Data source(s)	Performance	Data source(s)	Performance	Data source(s)	Performance	Data source(s)
			Health impact	Efficacy	0.63	Label	0.54		0.62
				Long term sequelae	Cognitive impairment	Paper X
				Herd immunity	No data		0.05
			Social aspects	Acceptability	Hala	Label	Halal	Label	Porcine	Label
				Equity	Difficulty birth dose		No change		No change
			Economic considerations	Commodity cost	6	WHO	8	Biofarma	4	WHO
				Delivery cost	4	Biofarma	3	Atthobari et al	5	Suwantika et al
			Cost-effectiveness	Cost-efectiveness	$8/DALY	UNIVAC	$36/DALY	UNNIVAC	$102/DALY	UNIVAC
			Notes:
			There was disagreement on equity measurement. Wide variation in efficacy data fro clinical trials

## Sheet: 6.2) Trade-offs elimination
			6) Comparing the trade-offs of each option
			STEP 2: EXAMINING THE EVIDENCE
			Category	Criterion	RV3BB birth dose	RV3BB 1YL	Rotarix 1YL
					Performance	Performance	Performance	Performance
			Health impact	Efficacy	0.63	0.54	0.62
				Long term sequelae	Cognitive impairment
				Herd immunity	No data	0.05
			Social aspects	Acceptability	Hala	Halal	Porcine
				Equity	Difficulty birth dose	No change	No change
			Economic considerations	Commodity cost	6	8	4
				Delivery cost	4	3	5
			Cost-effectiveness	Cost-efectiveness	$8/DALY	$36/DALY	$102/DALY
		Step 2a	Does the option fail to meet an acceptable minimum standard for any of the criteria?		No	No	Yes
		Step 2b	Does the option consistently perform the same as or worse than any other option across all criteria?		No	No	No
			Does the option consistently perform the same as or better than all other options across all criteria?		No	No	No	No
			Notes:
			Will not remove option 3 as significant data uncertainty

## Sheet: 6.3) Trade-offs scale
			6) Comparing the trade-offs of each option
			STEP 3: SCETTING UP A COMMON SCALE
			Category	Criterion	Scoring scale	Rationale
			Health impact	Efficacy	40% is 0, …	Below 40% is too low to consider introduction
				Long term sequelae	0 with no impact, …	xxx
				Herd immunity	0 is no herd immuity, …	yy
			Social aspects	Acceptability	1 is halal, …	Low acceptability among majority
				Equity	…	…equity

## Sheet: 6.4) Trade-offs scoring
			6) Comparing the trade-offs of each option
			STEP 4: ASSIGNING SCORES TO EACH OPTION
			Category	Criterion	RV3BB birth dose score	RV3BB 1YL score	Rotarix 1YL score	score	Rationale and notes on data uncertainty	Scoring scale
			Health impact	Efficacy	50	80	90		Could be between 60 and 70 for RV3BB	40% is 0, …
				Long term sequelae	20	40	0			0 with no impact, …
				Herd immunity	60	60	60			0 is no herd immuity, …
			Social aspects	Acceptability	100	100	0		Based on judgement	1 is halal, …
				Equity	50	50	50			…
			Category	Criterion	RV3BB birth dose		RV3BB 1YL		Rotarix 1YL
					Performance	Data source(s)	Performance	Data source(s)	Performance	Data source(s)	Performance	Data source(s)
			Health impact	Efficacy	0.63	Label	0.54		0.62
				Long term sequelae	Cognitive impairment	Paper X
				Herd immunity	No data		0.05
			Social aspects	Acceptability	Hala	Label	Halal	Label	Porcine	Label
				Equity	Difficulty birth dose		No change		No change

[truncated: 6 more sheets: 6.5) Trade-offs weights, 7) Value for money, 8) Data uncertainty, 9) Decision, 10) Unmet needs, 11) Framework optimisation]
