# Supplementary material for: How can we evaluate the potential of innovative vaccine products and technologies in resource constrained settings? A total systems effectiveness (TSE) approach to decision-making
Source: Vaccine X. 2020 Oct 6;6:100078. doi: 10.1016/j.jvacx.2020.100078 (PMC7644745; doi:10.1016/j.jvacx.2020.100078)
Supplement: Supplementary data 4 [file mmc4.xlsx]

## Sheet: HOME
		Total Systems Effectiveness Decision-support tool for immunisation
					TSE decision-support tool for immunisation
					VERSION 3.6
					Last update: 24 March 2019
					This tool has been developed by the World Health Organization (WHO). For support using this tool, please contact:
						Birgitte Giersing (giersingb@who.int)
						Anna-Lea Kahn (kahna@who.int)
						Raymond Hutubessy (hutubessyr@who.int)

## Sheet: Start
		Total Systems Effectiveness Decision-support tool for immunisation
					TSE decision-support tool for immunisation
					Part 1: Before you start								(scroll down after completing)
						Identify a TSE core team to coordinate the full process.
						For further information, refer to page X of the TSE framework guidance manual
						The purpose of this tool is to structure and document the process to reach a recommendation. The recommended process takes around 14 weeks to complete.
						For further information, refer to page X of the TSE framework guidance manual
						The process is based around two workshops with the decision committee. All committee members are expected to attend both workshops in full.
						For further information, refer to page X of the TSE framework guidance manual
					Part 2: Using this tool								(scroll down after completing)
						The TSE framework guidance manual has been written to accompany this tool.
						There is a worked example available for each of the sheets, which can be accessed by clicking on the 'See an example' icon on the worksheet.
						The 'More info' icon on each worksheet gives further details and the reference in the TSE framework guidance manual.
					Part 3: Set-up
						Record the start and end date of the recommendation process below:
						Start date:
						End date:
						Record the contact details of the focal person responsible for ensuring this tool is filled out:
						Name:
						Affilliation:
						Contact details:

## Sheet: TSE Framework
		Total Systems Effectiveness Decision-support tool for immunisation
					TSE framework
					Steps for a structured and transparent decision process
					The TSE framework has 12 steps.
					It is recommended to structure the decision process according to 5 phases: the preparation phase, the first workshop, the evidence collection phase, the final workshop, and the conclusion. Indicative timelines are given below (scroll down to see all steps). Note that the full process is expected to last around 14 weeks. The framework has been developed to structure and document discussions; it wi…
					x

## Sheet: Preparation
		Total Systems Effectiveness Decision-support tool for immunisation
					Preparation
					This phase takes place 2 months before the first workshop and is led by the TSE core team.
					TABLE OF CONTENTS:
						Define the decision question: frame the purpose, context and end goal
						Page 9 of the TSE framework guidance manual
						Secure high level commitment: achieve buy-in before the process begins to increase likelihood that the final recommendation is implemented.
						Page 10 of the TSE framework guidance manual
						Identify the decision committee: Ensure there is the right representation for the decision question at hand.
						Page 13 of the TSE framework guidance manual
						Arrange logistics for the criteria workshop: the criteria workshop is the first meeting of the decision committee to identify the options, criteria to make the recommendation, and evidence needed.
						Page 14-15 of the TSE framework guidance manual

## Sheet: 1. Decision question
		Total Systems Effectiveness Decision-support tool for immunisation
							Preparation
							DEFINE THE DECISION QUESTION
					This is the most important step of the process. The decision question frames the purpose, context and end goal of the recommendation. Answer the five questions below with senior immunisation leadership (for example, the EPI Manager). This should take around 1 hour.
						For further information, refer to page 9 of the TSE framework guidance manual
					Question 1: what is the decision you are making?									(scroll down after completing)
					[write your answer here]
					Question 2: who requested the recommendation to be made?									(scroll down after completing)
					[write your answer here]
					Question 3: what was the reason for requesting the recommendation?									(scroll down after completing)
					[write your answer here]
					Question 4: who will use the results?									(scroll down after completing)
					[write your answer here]
					Question 5: what are the next steps after the recommendation is made?									(final question on this page)
					[write your answer here]

## Sheet: 2. Decision committee
		Total Systems Effectiveness Decision-support tool for immunisation
							Preparation
							IDENTIFY THE DECISION COMMITTEE
					The aim of this step is to ensure that the decision committee has the right expertise and representation from the main stakeholders that need to buy-in to the final decision. It is important to form the decision committee based on the decision question. If an existing body (such as NITAG or ICC) is using this tool, consider whether the decision committee will include all members or just a subset …
						For further information, refer to page13 of the TSE framework guidance manual
					Part 1 of 3: Details of the TSE core team								(scroll down after completing)
						The TSE core team is the Secretariat for the decision process. Members should be part of, or familiar working with, the immunisation programme and capable of overseeing logistics, evidence collection, analysis, and report writing. Recommended size of the core team is 3-6 people.
						Full name			Job title		Organisation/ department		Email		Phone number
					Part 2 of 3: Details of workshop facilitators and/or rapporteur									(scroll down after completing)
						Role of the facilitator(s): Since the process is centred around two workshops with the decision committee, it is important to identify 1-2 facilitators to keep discussions on track and to time during the workshops.
						Role of the rapporteur: The rapporteur takes minutes of the workshop and is responsible for circulating a report for decision committee members after each workshop.
						Members of the TSE core team may also have the role of facilitator or rapporteur.
						Full name			Function (select from list)		Organisation/ department		Email		Phone number
					Part 3 of 3: Members of the Decision Committee									(final question on this page)
						Members of the decision committee should be chosen to answer the specific decision question. This may be because they are experts in a relevant field or because their support is necessary to implement the decision.
						If an existing body (such as NITAG or ICC) is using this tool, consider whether the decision committee will include all members or just a subset ("working group") and whether additional stakeholders should join the decision committee given the specific decision question.
						The recommended number of decision committee members is between 6 and 15.
						It is highly recommended to consult high level officials within Ministry of Health and/or Ministry of Finance before finalising the decision committee.
						See page 10 of the TSE framework guidance manual
						Full name			Job title		Organisation/ department		Email		Phone number

## Sheet: CHECKLIST 1
		Total Systems Effectiveness Decision-support tool for immunisation
					Checklist 1: Preparation
						Decision question recorded in sheet 1. Decision question
						Meeting held with key decision-makers to secure support for the process
						Project plan and budget for the workshop developed
						Meeting chair, facilitator(s), rapporteur and high-level speaker for official opening are confirmed
						List of TSE core team members and decision committee members recorded in sheet 2. Decision committee
						Venue is booked for the duration of the Criteria Workshop and the Decision Workshop, including catering and provision of a screen, projector, laptop, flipcharts, extra paper, pens, and sticky notes
						Invited sent to decision committee and participation confirmed
						Briefing materials for the decision committee are finalised and sent to committee members
						Criteria workshop agenda and presentations finalised
						The core team, meeting chair and facilitators have thoroughly reviewed the guidance manual, TSE decision-support tool, agenda and presentations for the Criteria Workshop.
						Criteria workshop agenda and TSE framework guidance manual have been printed or made available electronically to the decision committee
						The TSE framework guidance manual, this TSE decision-support tool, and all criteria workshop presentations have been loaded onto a laptop and copies made on 2-3 memory sticks

## Sheet: Criteria Workshop
		Total Systems Effectiveness Decision-support tool for immunisation
					Workshop #1: Criteria Workshop
					The workshop with the decision committee takes place over one full day or two half days.
					TABLE OF CONTENTS:
						Introduce meeting participants to the TSE framework and process: frame the purpose, context and end goal
						Page 18 of the TSE framework guidance manual
						Refine the decision question: review and improve the decision question with the decision committee
						Page 18 of the TSE framework guidance manual
						Select the options: Decide on the scope and shortlist all options falling within scope
						Page 18 of the TSE framework guidance manual
						Select important criteria: Choose the factors to consider to differentiate between products
						Page 19-20 of the TSE framework guidance manual
						Identify important evidence: Develop a data collection plan, taking account of the timeline and available resources
						Page 21 of the TSE framework guidance manual

## Sheet: 3. Options
		Total Systems Effectiveness Decision-support tool for immunisation
							Workshop #1: Criteria Workshop
							SELECT THE OPTIONS
					During this step, the decision committee reviews and refines the decision question, before selecting 2-5 options to compare between. It is important to give sufficient detail for each option to ensure a common understanding between committee members, and to justify why each option has been selected.
						Throughout the criteria workshop, it is recommended to project this tool onto a screen and jointly complete the worksheets with the decision committee.
						For further information, refer to page 18 of the TSE framework guidance manual
					Part 1 of 3: Refine the decision question								(scroll down after completing)
						Review the original question (in the grey box below) with the decision committee.
						Original decision question: [write your answer here]
						Record the refined decision question agreed by the decision committee in the white box below.
						Refined decision question:
						[write here]
					Part 2 of 3: Choose the options to compare between								(scroll down after completing)
						With the decision committee, brainstorm a list of options that are within the scope of the decision question.
						Select between two and five options to compare between and record each option in the white boxes below.
						OPTION 1
						Name:	[write 1-2 words to identify this option]
						Details:	[write 1-2 sentences to explain this option, for example details on schedule, target group, vaccine product, etc as relevant]
						OPTION 2
						Name:	[write 1-2 words to identify this option]
						Details:	[write 1-2 sentences to explain this option, for example details on schedule, target group, vaccine product, etc as relevant]
						OPTION 3
						Name:	[write 1-2 words to identify this option]
						Details:	[write 1-2 sentences to explain this option, for example details on schedule, target group, vaccine product, etc as relevant]
						OPTION 4
						Name:	[write 1-2 words to identify this option]
						Details:	[write 1-2 sentences to explain this option, for example details on schedule, target group, vaccine product, etc as relevant]
						OPTION 5
						Name:	[write 1-2 words to identify this option]
						Details:	[write 1-2 sentences to explain this option, for example details on schedule, target group, vaccine product, etc as relevant]
					Part 3 of 3: Explain why options have been included/excluded									(final question on this page)
						It is important for the committee to justify why certain options have been chosen and others ommitted. Give a brief summary of your reasons for including and excluding options below.
						Reasons for including the options above
						[write here]
						Reasons for excluding other options
						[write here]

## Sheet: 4.1 Criteria (list)
		Total Systems Effectiveness Decision-support tool for immunisation
							Workshop #1: Criteria Workshop
							SELECT IMPORTANT CRITERIA
					The decision committee decides the most important factors (criteria) to consider when choosing between the options. It is recommended to choose between 6 and 15 criteria which should be specific to the decision question.
						Throughout the criteria workshop, it is recommended to project this tool onto a screen and jointly complete the worksheets with the decision committee.
						For further information, refer to page 19-20 of the TSE framework guidance manual
					4.1 Initial list of criteria
						All committee members write 3 criteria that they think are most important to address the decision question. It may be helpful to consider the advantages and disadvantages of each option, together with any strategic goals for the immunisation programme.
						List all criteria proposed by committee members in the box below.
						Important: add a working definition for each criterion, to ensure everyone has the same understanding of the criteria.
						Criterion			Working definition

[truncated: 50 more sheets: 4.2 Criteria (group), 4.3 Criteria (impact), 4.4 Criteria (cost), 5.1 Evidence (plan), CHECKLIST 2, Evidence collection, 5.2 Evidence (collect), CHECKLIST 3, Decision Workshop, 6.1 Evidence summary, 6.2 Scale, 6.3 Scoring, 6.4 Weights, 6.5 Trade-offs 1, 6.5 Trade-offs 2, 7. Value for money 1, 7. Value for money 2, 7. Value for money 3, 8. Data uncertainty 1, 8. Data uncertainty 2 …]
